# Supplementary material for: Assessing and mitigating privacy risks of sparse, noisy genotypes by local alignment to haplotype databases
Source: Genome Res. 2023 Dec;33(12):2156–73. doi: 10.1101/gr.278322.123 (PMC10760520; doi:10.1101/gr.278322.123)
Supplement: Supplement 1 [file Supplemental_Code.zip]

Archive with 17 entries (14 files):
- Supplemental_Code/
- Supplemental_Code/.DS_Store
- Supplemental_Code/PLIGHT_Exact.py
- Supplemental_Code/PLIGHT_InRef.py
- Supplemental_Code/PLIGHT_Iterative.py
- Supplemental_Code/PLIGHT_SanitizeGenotypes.py
- Supplemental_Code/PLIGHT_Truncated.py
- Supplemental_Code/PLIGHT_Vis.py
- __MACOSX/
- __MACOSX/Supplemental_Code/
- __MACOSX/Supplemental_Code/._.DS_Store
- __MACOSX/Supplemental_Code/._PLIGHT_Exact.py
- __MACOSX/Supplemental_Code/._PLIGHT_InRef.py
- __MACOSX/Supplemental_Code/._PLIGHT_Iterative.py
- __MACOSX/Supplemental_Code/._PLIGHT_SanitizeGenotypes.py
- __MACOSX/Supplemental_Code/._PLIGHT_Truncated.py
- __MACOSX/Supplemental_Code/._PLIGHT_Vis.py
