# Supplementary material for: Assessing and mitigating privacy risks of sparse, noisy genotypes by local alignment to haplotype databases
Source: Genome Res. 2023 Dec;33(12):2156–73. doi: 10.1101/gr.278322.123 (PMC10760520; doi:10.1101/gr.278322.123)
Supplement: Supplement 1 [file Supplemental_Code.zip › Supplemental_Code/PLIGHT_InRef.py]

import sys
import os
import subprocess
import numpy as np
import math
import time
import random
from copy import deepcopy
import argparse
import multiprocessing as mp
from functools import partial
from collections import Counter
import gzip
import mmap
#*****************************************************************
#*****************************************************************
def emissionprob(scaledmutrate):
    emissionmat = np.array([[0.0 for j in range(3)] for i in range(3)])
    #emissionmat[observed genotype][combined reference genotype]
    emissionmat[0,0] = (1-scaledmutrate)**2
    emissionmat[2,2] = (1-scaledmutrate)**2
    emissionmat[0,1] = scaledmutrate*(1-scaledmutrate)
    emissionmat[2,1] = scaledmutrate*(1-scaledmutrate)
    emissionmat[0,2] = scaledmutrate**2
    emissionmat[2,0] = scaledmutrate**2
    emissionmat[1,0] = 2*scaledmutrate*(1-scaledmutrate)
    emissionmat[1,1] = scaledmutrate**2 + (1-scaledmutrate)**2
    emissionmat[1,2] = 2*scaledmutrate*(1-scaledmutrate)
    return(emissionmat)
#*****************************************************************
#*****************************************************************
def generate_recomb(prefix, effpop, chromID, recombrate, obssamplefile):
    infile = open(obssamplefile)
    snplist = []
    for line in infile:
        terms = line.strip().split("\t")
        snplist.append(int(terms[1]))
    snplist = sorted(snplist)
    infile.close()
    distlist = [(snplist[snpindex] - snplist[snpindex-1])/(10.0**6) for snpindex in range(1,len(snplist),1)]
    recombfile = prefix+"_"+chromID+"_Linear_distance_recombination.tsv"
    outfile = open(recombfile,'w')
    for dist in distlist:
        outfile.write(str(4*effpop*dist*recombrate)+"\n")
    outfile.close()
    return(recombfile)
#*****************************************************************
#*****************************************************************
def read_backtrace(prefix, btfilename, termbtcollapse, lhaps, samplelist, snplist, chromID):
    infile = open(btfilename,'rb')
    mm = mmap.mmap(infile.fileno(), 0, access = mmap.ACCESS_READ)
    gzfile = gzip.GzipFile(mode="r", fileobj=mm)
    trajfile = prefix+"_"+chromID + "_Best_trajectories.tsv"

    seqindex = termbtcollapse.split(";")


    numstates = len(seqindex)
    seq2D = [int(item) for item in seqindex]
    finsamples = [samplelist[2*item]+"_"+samplelist[2*item+1] for item in seq2D]
    with open(trajfile,'w') as outfile:
        outfile.write(snplist[-1]+"\t"+"\t".join([samplelist[2*item]+"_"+samplelist[2*item+1] for item in seq2D])+"\n")
        for snpindex in range(len(snplist)-1,0,-1):
          seqindexdict = {}

          outfile.write(snplist[snpindex-1]+"\t")
          gzfile.seek(0)
          for lindex in range(2*(snpindex-1)+1):
              gzfile.readline()
          btflat = gzfile.readline().strip().split(b",")
          btflat = np.array([bitem.decode('utf-8') for bitem in btflat])

          seqlist = []
          for poss in seqindex:

              posskey = samplelist[2*int(poss)]+"_"+samplelist[2*int(poss)+1]

              seq = btflat[int(poss)]

              seqkey = samplelist[2*int(seq)]+"_"+samplelist[2*int(seq)+1]
              seqindexdict[posskey] = seqkey

              seqlist += seq.split(";")
              seqindex = list(set(seqlist))
          for seqpair in seqindexdict.items():
              outfile.write(":".join(seqpair)+"\t")
          outfile.write("\n")
    infile.close()
    rmcall = f"rm {btfilename}"
    subprocess.call(rmcall,shell=True)
    return(trajfile)
#*****************************************************************
#*****************************************************************
def run_hmm_in_reference(prefix, dsfilename, filename, observedsample, chromID, refpop, recombfile, scaledmutrate, tolerance, numproc, posspecific):
    indep_p = 0
    geno_p = 0
    emissionmat = emissionprob(scaledmutrate)
    lowerlimit = sys.float_info.min

    prefilterds = ".".join(dsfilename.split(".")[:-1])+".prefiltered.txt"
    bcfcommand = "bcftools view -Ov -R "+observedsample+" "+filename+" | awk '$1 ~ /CHROM/ || $1 !~ /##/' > "+prefilterds
    subprocess.call(bcfcommand,shell=True)
    obsmatchdict = {}
    if posspecific=="True":
        mutratedict = {}
    obsfile = open(observedsample,'r')
    for line in obsfile:
        terms = line.strip().split("\t")
        finmatch = "_".join([terms[0],terms[1],terms[3]])
        obsmatchdict[finmatch] = terms[4]
        if posspecific=="True":
            mutratedict[finmatch] = (terms[5],terms[6])
    obsfile.close()
    ####Remove Multi-Allelic SNPs and deletions/insertions
    obsgtypelist = []
    if posspecific=="True":
        mutratelist = []
    snplist = []
    infile = open(prefilterds)
    outfile = open(dsfilename,'w')
    count=0
    nsnps = 0
    for line in infile:
        terms = line.strip().split("\t")
        finmatch = "_".join([terms[0],terms[1],terms[4]])
        if count == 0:
            outfile.write(line)
            terms = line.strip().split("\t")
            samplelistprime = terms[9:]
        elif (len(terms[4].split(","))==1) and ("VT=SNP" in terms[7]) and (finmatch in obsmatchdict.keys()):
            outfile.write(line)
            snplist.append("chr"+finmatch)
            nsnps += 1
            obsgtypelist.append(obsmatchdict[finmatch])
            if posspecific=="True":
                mutratelist.append(mutratedict[finmatch])
        count += 1
    infile.close()
    outfile.close()
    if posspecific=="False":
        mutratelist = None
    genposs = ["0","1"]
    #EXTRACT the haplotypes of all the individuals from 1kGenomes
    btfilename = prefix+"_"+chromID+"_BackTrace_Sequences.txt.gz"
    btfile = gzip.open(btfilename,'wb')
    infile = open(dsfilename,'r')
    inrecomb = open(recombfile, 'r')
    mm = mmap.mmap(infile.fileno(), 0, access = mmap.ACCESS_READ)
    mm.seek(0)
    freqlist = []
    #si = 0
    for si in range(-1,nsnps,1):
        flag = 0
        terms = mm.readline().strip().split(b"\t")
        terms = [bitem.decode('utf-8') for bitem in terms]
        if(terms[0][:6]=="#CHROM"):

            samplelistprime = terms[9:]
            ###Clean-up for specific pathology in Sample IDs for 1kGenomes vcf files
            sampletemp = []
            for item in samplelistprime:
                if len(item)==14:
                    sampletemp.append(item[:7])
                    sampletemp.append(item[7:])
                else:
                    sampletemp.append(item)


            samplelistprime = sampletemp[:refpop]
            samplelist = [samplelistprime[int(i/2)]+"_A" if i%2 ==0 else samplelistprime[int((i-1)/2)]+"_B" for i in range(2*len(samplelistprime))]
            indexlist = [i for i in range(len(samplelist))]
        elif terms[0][0]!="#":

            obsgtype = obsgtypelist[si]
            if mutratelist == None:
                emslice = [lowerlimit if item==0 else item for item in emissionmat[int(obsgtype)]]
                em0 = emslice[0]
                em1 = emslice[1]
                em2 = emslice[2]
            else:
                mutrate = mutratelist[si]
                mutation_tuples = [(int(item.split(":")[0]),float(item.split(":")[1])) for item in mutrate]
                sumprob = sum([tup[1] for tup in mutation_tuples])
                mutation_tuples.append((int(obsgtype), 1-sumprob))
                mutation_tuples.sort(key=lambda x: x[0])
                emslice = [item[1] for item in mutation_tuples]
                emslice = [lowerlimit if item==0 else item for item in emslice]
                em0 = emslice[0]
                em1 = emslice[1]
                em2 = emslice[2]
            freqs = terms[7].split(";")

            allelefreqprime = [freq.split("=")[1] for freq in freqs if (freq[:3]=="AF=")][0]
            if len(allelefreqprime.split(","))>1:
                allelefreq = float(allelefreqprime.split(",")[0])
            else:
                allelefreq = float(allelefreqprime)
            freqlist.append(allelefreq)
            p1 = allelefreq
            p0 = 1.0-p1
            haps = terms[9:refpop+9]

            haps = [f"{indhap.split(':')[0].split('/')[0]}|{indhap.split(':')[0].split('/')[1]}" if "/" in indhap.split(':')[0] else indhap.split(':')[0] for indhap in haps]
            gens = [int(indhap.split("|")[0]) + int(indhap.split("|")[1]) for indhap in haps if "." not in indhap.split("|")]
            gen_counter = Counter(gens)
            gen_freq = [gen_counter[0]/float(len(gens)),gen_counter[1]/float(len(gens)),gen_counter[2]/float(len(gens))]

            geno_p += np.log(gen_freq[int(obsgtype)])
            if int(obsgtype) == 2:
                SNP_prob = np.log(p1*p1)
            elif int(obsgtype) == 1:
                SNP_prob = np.log(2*p1*p0)
            elif int(obsgtype) == 0:
                SNP_prob = np.log(p0*p0)


            indep_p += SNP_prob
            lhaps = len(haps)

            pvec = np.array([math.log(lowerlimit) for i in range(lhaps)], dtype = np.float32)
            for i,indhap in enumerate(haps):
                sp = indhap.split("|")
                if (len(sp) == 1):
                    if indhap in ["0","1","2"]:
                        pvec[i] = math.log(emslice[int(indhap)])
                    else:
                        pvec[i] = math.log(em0*(p0**2) + em2*(p1**2) + em1*2*(p0*p1))
                else:
                    if (sp[0] in genposs) and (sp[1] in genposs):
                        pvec[i] = math.log(emslice[int(sp[0])+int(sp[1])])
                    elif (sp[0]=="0") or (sp[1]=="0"):
                        pvec[i] = math.log(em0*p0 + em1*p1)
                    elif (sp[0]=="1") or (sp[1]=="1"):
                        pvec[i] = math.log(em1*p0 + em2*p1)
                    else:
                        pvec[i] = math.log(em0*(p0**2) + em2*(p1**2) + em1*2*(p0*p1))


            if si == 0:
                reflog = -math.log(lhaps)
                pvec += reflog

            else:

                pvec += prevpvec

                btflat = [str(item) for item in range(lhaps)]

                str1 = "SNP_"+str(si)+"\n"
                btfile.write(str1.encode('utf-8'))
                str1 = ",".join(btflat) + "\n"
                btfile.write(str1.encode('utf-8'))

            prevpvec = pvec


    #Termination step
    pmat = np.array(pvec)
    termp = np.amax(pmat)
    termbt = np.argwhere(pmat >= termp+tolerance*termp)

    termbtcollapse = ";".join(np.ndarray.flatten(termbt).astype(str))

    infile.close()
    inrecomb.close()
    btfile.close()
    sum_p = termp + np.log(np.sum(np.exp(-termp + pmat)))
    print(f"Termp = {termp} vs. Indep_p = {indep_p} vs. Sum_p = {sum_p} vs. Geno_p = {geno_p}")
    outfile = open(prefix+"_"+str(chromID)+"_Probability_value.txt",'w')
    outfile.write("Log-Probability value of best-fit trajectories = "+str(termp)+"\n")
    outfile.write("log(Joint Probability of SNPs) = "+str(sum_p)+"\n")
    outfile.write(f"log(Product of Independent HWE Probabilities of SNP Genotypes) = {indep_p}\n")
    outfile.write(f"log(Product of Independent Database-specific Genotype Probabilities of SNP Genotypes) = {geno_p}")
    outfile.close()
    return btfilename, termbtcollapse, lhaps, samplelist, snplist, chromID

if __name__=="__main__":
  parser = argparse.ArgumentParser(description='Identify closest related reference haplotypes')
  parser.add_argument('-c','--chromosomefile', required=True, help='Chromosome file name')
  parser.add_argument('-O','--observedsample', required=True, help='Observed Sample Genotype File')
  parser.add_argument('-I','--chromosomeID', required=False, help='Chromosome ID')
  parser.add_argument('-m','--metadata', required=False, help='Metadata file with ancestry information', default='integrated_call_samples_v3.20130502.ALL.panel')
  parser.add_argument('-F','--genfolder', required=False, help='Genotype folder', default='Genotypes/')
  parser.add_argument('-M','--thetamutationrate', required=False, type = float, help='Theta (Coalescent) Mutation rate', default = None)
  parser.add_argument('-L','--lambdamutationrate', required=False, type = float, help='Lambda (direct error) Mutation rate', default = None)
  parser.add_argument('-e','--effpop', required=False, type = int, help='Effective population', default=11418)
  parser.add_argument('-r','--refpop', required=False, type = int, help='Reference population', default=2504)
  parser.add_argument('-b','--recombrate', required=False, type = float, help='Recombination rate in cM/Mb (if /distance/ option is chosen)', default=0.5)
  parser.add_argument('-s','--recombswitch', required=False, choices = ['distance', 'custom'], help='Recombination Model Switch (distance = simple linear increase of recombination rate with distance, custom  = alternative model)', default='distance')
  parser.add_argument('-f','--recombfile', required=False, help='Custom Recombination Model File')
  parser.add_argument('-t','--tolerance', required=False, type = float, help='Fraction of maximum value used as allowance for inclusion of a path', default=0.01)
  parser.add_argument('-C','--currdir', required=False, help='Current working directory', default='./')
  parser.add_argument('--numproc', required=False, type = int, help='Number of processes for parallelization', default=1)
  parser.add_argument('--posspecific', required=False, help='Position-specific mutation rates included in observation file? (True/False)', default="False")
  parser.add_argument('--prefix', required=False, help='String prefix to append to output Best_trajectories file, in addition to chromosome number', default="")
  args = parser.parse_args()

  chromfile = args.chromosomefile
  chromID = args.chromosomeID
  metadata = args.metadata
  genfolder = args.genfolder
  currdir = args.currdir
  tolerance = args.tolerance
  effpop = args.effpop
  refpop = args.refpop
  numproc = args.numproc
  recombrate = 0.01*args.recombrate
  filename = genfolder + chromfile
  observedsample = args.observedsample
  posspecific = args.posspecific
  prefix = args.prefix
  dsfilename = prefix+"_"+chromID+"_SNP_Haplotypes.txt"
  if (args.thetamutationrate is None) and (args.lambdamutationrate is None):
      mutrate = (sum(1.0/i for i in range(1,2*refpop-1)))**(-1)
      scaledmutrate = 0.5*mutrate/(mutrate + 2*refpop)
  elif (args.thetamutationrate is None):
      scaledmutrate = args.lambdamutationrate
  elif (args.lambdamutationrate is None):
      mutrate = args.thetamutationrate
      scaledmutrate = 0.5*mutrate/(mutrate + 2*refpop)

  recombswitch = args.recombswitch
  if recombswitch == 'custom':
      recombfile = args.recombfile
  else:
      recombfile = generate_recomb(prefix, effpop, chromID, recombrate, observedsample)
  btfilename, termbtcollapse, lhaps, samplelist, snplist, chromID = run_hmm_in_reference(prefix, dsfilename, filename, observedsample, chromID, refpop, recombfile, scaledmutrate, tolerance, numproc, posspecific)
  trajfile = read_backtrace(prefix, btfilename, termbtcollapse, lhaps, samplelist, snplist, chromID)
