# Supplementary material for: Assessing and mitigating privacy risks of sparse, noisy genotypes by local alignment to haplotype databases
Source: Genome Res. 2023 Dec;33(12):2156–73. doi: 10.1101/gr.278322.123 (PMC10760520; doi:10.1101/gr.278322.123)
Supplement: Supplement 1 [file Supplemental_Code.zip › Supplemental_Code/PLIGHT_Iterative.py]

import sys
import os
import subprocess
import numpy as np
import math
import time
import random
from copy import deepcopy
import argparse
import multiprocessing as mp
from functools import partial
import gzip
import mmap
from collections import Counter
#*****************************************************************
#*****************************************************************
def update_func(pmat, lhaps, delta, tolerance, index_tuple):
    localp = deepcopy(pmat)
    i = index_tuple[0]
    j = index_tuple[1]
    localp[int(i*(i+1)/2):int((i+1)*(i+2)/2)] += delta
    colargs = [(k+1)*k/2 + j for k in range(j,lhaps,1)]
    for k in colargs:
        localp[int(k)] += delta
    maxval = np.amax(localp)
    return((maxval, np.argwhere(localp >= maxval+tolerance*maxval) ) )
#*****************************************************************
#*****************************************************************
def transprob_unbiased(happop, localrate):
    return((np.exp(-localrate/happop) + ((1-np.exp(-localrate/happop))/happop), ((1-np.exp(-localrate/happop))/happop)))
#*****************************************************************
#*****************************************************************
def emissionprob(scaledmutrate):
    emissionmat = np.array([[0.0 for j in range(3)] for i in range(3)])
    #emissionmat[observed genotype][combined reference genotype]
    emissionmat[0,0] = (1-scaledmutrate)**2
    emissionmat[2,2] = (1-scaledmutrate)**2
    emissionmat[0,1] = scaledmutrate*(1-scaledmutrate)
    emissionmat[2,1] = scaledmutrate*(1-scaledmutrate)
    emissionmat[0,2] = scaledmutrate**2
    emissionmat[2,0] = scaledmutrate**2
    emissionmat[1,0] = 2*scaledmutrate*(1-scaledmutrate)
    emissionmat[1,1] = scaledmutrate**2 + (1-scaledmutrate)**2
    emissionmat[1,2] = 2*scaledmutrate*(1-scaledmutrate)
    return(emissionmat)
#*****************************************************************
#*****************************************************************
def row1Dto2D(k, totvals):
    return(int(-0.5+0.5*math.sqrt(1+8*k)))
#*****************************************************************
#*****************************************************************
def map1Dto2D(k, totvals):
    rowID = row1Dto2D(k,totvals)
    colID = k - rowID*(rowID+1)/2
    return((rowID,colID))
#*****************************************************************
#*****************************************************************
def generate_recomb(prefix, effpop, chromID, recombrate, obssamplefile):
    infile = open(obssamplefile)
    snplist = []
    for line in infile:
        terms = line.strip().split("\t")
        snplist.append(int(terms[1]))
    snplist = sorted(snplist)
    infile.close()
    distlist = [(snplist[snpindex] - snplist[snpindex-1])/(10.0**6) for snpindex in range(1,len(snplist),1)]
    recombfile = prefix+"_"+chromID+"_Linear_distance_recombination.tsv"
    outfile = open(recombfile,'w')
    for dist in distlist:
        outfile.write(str(4*effpop*dist*recombrate)+"\n")
    outfile.close()
    return(recombfile)
#*****************************************************************
#*****************************************************************
def process_SNPs_position_specific(dsfilename, filename, observedsample, refpop):
    #Extract the SNP IDs from the observed sample
    prefilterds = ".".join(dsfilename.split(".")[:-1])+".prefiltered.txt"
    bcfcommand = "bcftools view -Ov -R "+observedsample+" "+filename+" | awk '$1 ~ /CHROM/ || $1 !~ /##/' > "+prefilterds
    subprocess.call(bcfcommand,shell=True)
    obsmatchdict = {}
    mutratedict = {}
    obsfile = open(observedsample,'r')
    for line in obsfile:
        terms = line.strip().split("\t")
        finmatch = "_".join([terms[0],terms[1],terms[3]])
        obsmatchdict[finmatch] = terms[4]
        mutratedict[finmatch] = (terms[5],terms[6])
    obsfile.close()
    ####Remove Multi-Allelic SNPs and deletions/insertions
    obsgtypelist = []
    mutratelist = []
    snplist = []
    infile = open(prefilterds)
    outfile = open(dsfilename,'w')
    count=0
    nsnps = 0
    for line in infile:
        terms = line.strip().split("\t")
        finmatch = "_".join([terms[0],terms[1],terms[4]])
        if count == 0:
            outfile.write(line)
            terms = line.strip().split("\t")
            samplelistprime = terms[9:]
        elif (len(terms[4].split(","))==1) and ("VT=SNP" in terms[7]) and (finmatch in obsmatchdict.keys()):
            outfile.write(line)
            snplist.append("chr"+finmatch)
            nsnps += 1
            obsgtypelist.append(obsmatchdict[finmatch])
            mutratelist.append(mutratedict[finmatch])
        count += 1
    infile.close()
    outfile.close()
    ###Clean-up for specific pathology in Sample IDs for 1kGenomes vcf files
    sampletemp = []
    for item in samplelistprime:
        if len(item)==14:
            sampletemp.append(item[:7])
            sampletemp.append(item[7:])
        else:
            sampletemp.append(item)

    samplelist = [sampletemp[int(i/2)]+"_A" if i%2 ==0 else sampletemp[int((i-1)/2)]+"_B" for i in range(2*len(sampletemp))][:2*refpop]
    return((samplelist,obsgtypelist,mutratelist,nsnps,snplist))
#*****************************************************************
#*****************************************************************
def process_SNPs(dsfilename, filename, observedsample, refpop):
    #Extract the SNP IDs from the observed sample
    prefilterds = ".".join(dsfilename.split(".")[:-1])+".prefiltered.txt"
    bcfcommand = "bcftools view -Ov -R "+observedsample+" "+filename+" | awk '$1 ~ /CHROM/ || $1 !~ /##/' > "+prefilterds
    subprocess.call(bcfcommand,shell=True)

    obsmatchdict = {}
    obsfile = open(observedsample,'r')
    for line in obsfile:
        terms = line.strip().split("\t")
        obsmatchdict["_".join([terms[0],terms[1],terms[3]])] = terms[4]
    obsfile.close()
    ####Remove Multi-Allelic SNPs and deletions/insertions
    obsgtypelist = []
    snplist = []
    infile = open(prefilterds)
    outfile = open(dsfilename,'w')
    count=0
    nsnps = 0
    for line in infile:
        terms = line.strip().split("\t")
        finmatch = "_".join([terms[0],terms[1],terms[4]])
        if count == 0:
            outfile.write(line)
            terms = line.strip().split("\t")
            samplelistprime = terms[9:]
        elif (len(terms[4].split(","))==1) and ("VT=SNP" in terms[7]) and (finmatch in obsmatchdict.keys()):
            outfile.write(line)
            snplist.append("chr"+finmatch)
            nsnps += 1
            obsgtypelist.append(obsmatchdict[finmatch])
        count += 1
    infile.close()
    outfile.close()
    ###Clean-up for specific pathology in Sample IDs for 1kGenomes vcf files
    sampletemp = []
    for item in samplelistprime:
        if len(item)==14:
            sampletemp.append(item[:7])
            sampletemp.append(item[7:])
        else:
            sampletemp.append(item)

    samplelist = [sampletemp[int(i/2)]+"_A" if i%2 ==0 else sampletemp[int((i-1)/2)]+"_B" for i in range(2*len(sampletemp))][:2*refpop]
    return((samplelist,obsgtypelist,nsnps,snplist))

#*****************************************************************
#*****************************************************************
def selection_func(samplelist, subgroup):
        sampleindices = list(range(len(samplelist)))
        random.shuffle(sampleindices)
        select_sample = [sampleindices[i*subgroup:(i+1)*subgroup] for i in range((len(sampleindices)+subgroup-1) // subgroup)]
        return(select_sample)
#*****************************************************************
#*****************************************************************
def read_backtrace(prefix, btfilename, termbtcollapse, lhaps, samplelist, samplelisttot, snplist, chromID, writeflag):
    besthaps = []
    infile = open(btfilename,'rb')
    mm = mmap.mmap(infile.fileno(), 0, access = mmap.ACCESS_READ)
    gzfile = gzip.GzipFile(mode="r", fileobj=mm)
    trajfile = prefix+"_"+chromID + "_Best_trajectories.tsv"

    seqindex = termbtcollapse.split(";")

    seq2D = [map1Dto2D(int(item),lhaps) for item in seqindex]
    besthaps.extend(seq2D)

    if(writeflag=="final"):
        outfile = open(trajfile,'w')
        outfile.write(snplist[-1]+"\t"+"\t".join([samplelist[int(item[0])]+"_"+samplelist[int(item[1])] for item in seq2D])+"\n")

    for snpindex in range(len(snplist)-1,0,-1):
      seqindexdict = {}

      if(writeflag=="final"):
          outfile.write(snplist[snpindex-1]+"\t")

      gzfile.seek(0)
      for lindex in range(2*(snpindex-1)+1):
          gzfile.readline()
      btflat = gzfile.readline().strip().split(b",")
      btflat = np.array([bitem.decode('utf-8') for bitem in btflat])

      seqlist = []
      for poss in seqindex:
          poss2D = map1Dto2D(int(poss),lhaps)
          posskey = samplelist[int(poss2D[0])]+"_"+samplelist[int(poss2D[1])]

          seq = btflat[int(poss)]
          seq2D = [map1Dto2D(int(item.split(".")[0]),lhaps) for item in seq.split(";")]
          besthaps.extend(seq2D)
          besthaps = list(set(besthaps))
          seqkey = ";".join([samplelist[int(item[0])]+"_"+samplelist[int(item[1])] for item in seq2D])
          seqindexdict[posskey] = seqkey

          seqlist += seq.split(";")
          seqindex = list(set(seqlist))

      if(writeflag=="final"):
          for seqpair in seqindexdict.items():
              outfile.write(":".join(seqpair)+"\t")
          outfile.write("\n")

    if(writeflag=="final"):
        outfile.close()

    infile.close()
    besthaps = list(set([samplelist[int(item)] for item2D in besthaps for item in item2D]))
    besthapindices = [i for i, val in enumerate(samplelisttot) if val in besthaps]

    rmcall = f"rm {btfilename}"
    subprocess.call(rmcall,shell=True)
    return(besthapindices)

#*****************************************************************
#*****************************************************************
def run_hmm_iterative(prefix, dsfilename, chromID, refpop, recombfile, scaledmutrate, tolerance, nsnps, obsgtypelist, mutratelist, numproc, en_select_sample):
    indep_p = 0
    geno_p = 0
    select_index = en_select_sample[0]
    select_sample = en_select_sample[1]

    emissionmat = emissionprob(scaledmutrate)
    lowerlimit = sys.float_info.min
    genposs = ["0","1"]
    #EXTRACT the haplotypes of all the individuals from 1kGenomes
    btfilename = prefix+"_"+str(select_index)+"_"+chromID+"_BackTrace_Sequences.txt.gz"
    btfile = gzip.open(btfilename,'wb')
    infile = open(dsfilename,'r')
    inrecomb = open(recombfile, 'r')
    mm = mmap.mmap(infile.fileno(), 0, access = mmap.ACCESS_READ)
    mm.seek(0)


    for si in range(-1,nsnps,1):
        flag = 0
        terms = mm.readline().strip().split(b"\t")
        terms = [bitem.decode('utf-8') for bitem in terms]
        if(terms[0][:6]=="#CHROM"):

            samplelistprime = terms[9:]
            ###Clean-up for specific pathology in Sample IDs for 1kGenomes vcf files
            sampletemp = []
            for item in samplelistprime:
                if len(item)==14:
                    sampletemp.append(item[:7])
                    sampletemp.append(item[7:])
                else:
                    sampletemp.append(item)

            samplelisttot = [sampletemp[int(i/2)]+"_A" if i%2 ==0 else sampletemp[int((i-1)/2)]+"_B" for i in range(2*len(sampletemp))][:2*refpop]

            samplelist = [samplelisttot[ind] for ind in select_sample]
            indexlist = [(i,j) for i in range(len(samplelist)) for j in range(0,i+1,1)]
        elif terms[0][0]!="#":

            if (si>0):
                localrate = float(inrecomb.readline())
                transmat = transprob_unbiased(2*refpop,localrate)

                transmat = [math.log(lowerlimit) if item == 0 else math.log(item) for item in transmat]
                ton = transmat[0]
                toff = transmat[1]


            obsgtype = obsgtypelist[si]
            if mutratelist == None:
                emslice = [lowerlimit if item==0 else item for item in emissionmat[int(obsgtype)]]
                em0 = emslice[0]
                em1 = emslice[1]
                em2 = emslice[2]
            else:
                mutrate = mutratelist[si]
                mutation_tuples = [(int(item.split(":")[0]),float(item.split(":")[1])) for item in mutrate]
                sumprob = sum([tup[1] for tup in mutation_tuples])
                mutation_tuples.append((int(obsgtype), 1-sumprob))
                mutation_tuples.sort(key=lambda x: x[0])
                emslice = [item[1] for item in mutation_tuples]
                emslice = [lowerlimit if item==0 else item for item in emslice]
                em0 = emslice[0]
                em1 = emslice[1]
                em2 = emslice[2]

            freqs = terms[7].split(";")

            allelefreqprime = [freq.split("=")[1] for freq in freqs if (freq[:3]=="AF=")][0]
            if len(allelefreqprime.split(","))>1:
                allelefreq = float(allelefreqprime.split(",")[0])
            else:
                allelefreq = float(allelefreqprime)
            p1 = allelefreq
            p0 = 1.0-p1
            haps = terms[9:refpop+9]
            haps = [indhap+"|"+indhap if len(indhap.split("|")) == 1 else indhap for indhap in haps]
            haps = [f"{indhap.split(':')[0].split('/')[0]}|{indhap.split(':')[0].split('/')[1]}" if "/" in indhap.split(':')[0] else indhap.split(':')[0] for indhap in haps]
            gens = [int(indhap.split("|")[0]) + int(indhap.split("|")[1]) for indhap in haps if "." not in indhap.split("|")]
            gen_counter = Counter(gens)
            gen_freq = [gen_counter[0]/float(len(gens)),gen_counter[1]/float(len(gens)),gen_counter[2]/float(len(gens))]

            geno_p += np.log(gen_freq[int(obsgtype)])
            haps = [item2 for indhap in haps for item in indhap.split(":")[0].split("|") for item2 in item.split("/")]

            haps = [haps[ind] for ind in select_sample]
            if int(obsgtype) == 2:
                SNP_prob = np.log(p1*p1)
            elif int(obsgtype) == 1:
                SNP_prob = np.log(2*p1*p0)
            elif int(obsgtype) == 0:
                SNP_prob = np.log(p0*p0)
            indep_p += SNP_prob
            lhaps = len(haps)

            #Explicit calculation of emission probabilities for all possibilities
            haps0 = np.array([i for i in range(lhaps) if haps[i]=="0"], dtype = np.uint32)
            haps1 = np.array([i for i in range(lhaps) if haps[i]=="1"], dtype = np.uint32)
            hapsm = np.array([i for i in range(lhaps) if (haps[i] != "0") and (haps[i] != "1")], dtype = np.uint32)
            if len(hapsm) == 0:
                flag = 1


            if flag != 1:
                emmm = em0*(p0**2) + em2*(p1**2) + em1*2*(p0*p1)
                emm0 = em0*p0 + em1*p1
                emm1 = em1*p0 + em2*p1
            pvec = np.array([math.log(lowerlimit) for i in range(lhaps) for j in range(0,i+1,1)], dtype = np.float32)

            for i in haps0:
                for j in haps0:
                    if(j<=i):
                        pvec[int(i*(i+1)/2+j)] = math.log(em0)
                for j in haps1:
                    if(j<=i):
                        pvec[int(i*(i+1)/2+j)] = math.log(em1)
                for j in hapsm:
                    if(j<=i):
                        pvec[int(i*(i+1)/2+j)] = math.log(emm0)
            for i in haps1:
                for j in haps0:
                    if(j<=i):
                        pvec[int(i*(i+1)/2+j)] = math.log(em1)
                for j in haps1:
                    if(j<=i):
                        pvec[int(i*(i+1)/2+j)] = math.log(em2)
                for j in hapsm:
                    if(j<=i):
                        pvec[int(i*(i+1)/2+j)] = math.log(emm1)
            for i in hapsm:
                for j in haps0:
                    if(j<=i):
                        pvec[int(i*(i+1)/2+j)] = math.log(emm0)
                for j in haps1:
                    if(j<=i):
                        pvec[int(i*(i+1)/2+j)] = math.log(emm1)
                for j in hapsm:
                    if(j<=i):
                        pvec[int(i*(i+1)/2+j)] = math.log(emmm)


            if si == 0:
                reflog = -2*math.log(lhaps)
                pvec += reflog

            else:
                pmat = prevpvec + 2*toff

                delta = ton-toff
                pool = mp.Pool(processes=numproc)

                fix_update=partial(update_func, pmat, lhaps, delta, tolerance)

                returnlist = pool.map(fix_update, indexlist)
                pool.close()
                pool.join()

                totpvec = np.array([item[0] for item in returnlist],dtype = np.float32)
                btvec = [item[1] for item in returnlist]
                pvec += totpvec
                btflat = [";".join(np.ndarray.flatten(item).astype(str)) for item in btvec]

                str1 = "SNP_"+str(si)+"\n"
                btfile.write(str1.encode('utf-8'))
                str1 = ",".join(btflat) + "\n"
                btfile.write(str1.encode('utf-8'))

            prevpvec = pvec

    #Termination step
    pmat = np.array(pvec)
    termp = np.amax(pmat)
    termbt = np.argwhere(pmat >= termp+tolerance*termp)

    termbtcollapse = ";".join(np.ndarray.flatten(termbt).astype(str))

    infile.close()
    inrecomb.close()
    btfile.close()

    sum_p = termp + np.log(np.sum(np.exp(-termp + pmat)))

    return geno_p, sum_p, indep_p, termp, btfilename, termbtcollapse, lhaps, samplelist, samplelisttot, chromID

#*****************************************************************
#*****************************************************************
def iterative_process(prefix, dsfilename, filename, observedsample, refpop, subgroup, chromID, recombfile, scaledmutrate, tolerance, numproc, niter, posspecific):
    if posspecific=="True":
        (samplelist,obsgtypelist,mutratelist,nsnps,snplist) = process_SNPs_position_specific(dsfilename, filename, observedsample, refpop)
    else:
        (samplelist,obsgtypelist,nsnps,snplist) = process_SNPs(dsfilename, filename, observedsample, refpop)
        mutratelist = None
    writeflag = "init"
    count = 0
    bestlist = samplelist[:2*refpop]
    prevbest = samplelist
    while len(bestlist)>subgroup:
        toplist = []
        for iter in range(niter):
            if count == 0:
                select_sample = selection_func(samplelist, subgroup)
            else:
                random.shuffle(bestlist)
                select_sample = [bestlist[i*subgroup:(i+1)*subgroup] for i in range((len(bestlist)+subgroup-1) // subgroup)]
            for en_select_sample in enumerate(select_sample):
                geno_p, sum_p, indep_p, termp, btfilename, termbtcollapse, lhaps, samplelist, samplelisttot, chromID = run_hmm_iterative(prefix, dsfilename, chromID, refpop, recombfile, scaledmutrate, tolerance, nsnps, obsgtypelist, mutratelist, numproc, en_select_sample)
                returnlist = read_backtrace(prefix, btfilename, termbtcollapse, lhaps, samplelist, samplelisttot, snplist, chromID, writeflag)
                toplist.extend(returnlist)
        bestlist = list(set(toplist))
        if (set(prevbest) == set(bestlist)) or (len(bestlist) > len(prevbest)):
            break
        prevbest = bestlist
        count += 1
    writeflag = "final"
    geno_p, sum_p, indep_p, termp, btfilename, termbtcollapse, lhaps, samplelist, samplelisttot, chromID = run_hmm_iterative(prefix, dsfilename, chromID, refpop, recombfile, scaledmutrate, tolerance, nsnps, obsgtypelist, mutratelist, numproc, (0,bestlist))
    read_backtrace(prefix, btfilename, termbtcollapse, lhaps, samplelist, samplelisttot, snplist, chromID, writeflag)

    outfile = open(prefix+"_"+str(chromID)+"_Probability_value.txt",'w')
    outfile.write("Log-Probability value of best-fit trajectories = "+str(termp)+"\n")
    outfile.write("log(Joint Probability of SNPs) = "+str(sum_p)+"\n")
    outfile.write(f"log(Product of Independent HWE Probabilities of SNP Genotypes) = {indep_p}\n")
    outfile.write(f"log(Product of Independent Database-specific Genotype Probabilities of SNP Genotypes) = {geno_p}\n")
    outfile.close()
    return
#*****************************************************************
#*****************************************************************
if __name__=="__main__":
  parser = argparse.ArgumentParser(description='Identify closest related reference haplotypes')
  parser.add_argument('-c','--chromosomefile', required=True, help='Chromosome file name')
  parser.add_argument('-O','--observedsample', required=True, help='Observed Sample Genotype File')
  parser.add_argument('-I','--chromosomeID', required=False, help='Chromosome ID')
  parser.add_argument('-m','--metadata', required=False, help='Metadata file with ancestry information', default='integrated_call_samples_v3.20130502.ALL.panel')
  parser.add_argument('-F','--genfolder', required=False, help='Genotype folder', default='Genotypes/')
  parser.add_argument('-M','--thetamutationrate', required=False, type = float, help='Theta (Coalescent) Mutation rate')
  parser.add_argument('-L','--lambdamutationrate', required=False, type = float, help='Lambda (direct error) Mutation rate')
  parser.add_argument('-e','--effpop', required=False, type = int, help='Effective population', default=11418)
  parser.add_argument('-r','--refpop', required=False, type = int, help='Reference population', default=2504)
  parser.add_argument('-b','--recombrate', required=False, type = float, help='Recombination rate in cM/Mb (if /distance/ option is chosen)', default=0.5)
  parser.add_argument('-s','--recombswitch', required=False, choices = ['distance', 'custom'], help='Recombination Model Switch (distance = simple linear increase of recombination rate with distance, custom  = alternative model)', default='distance')
  parser.add_argument('-f','--recombfile', required=False, help='Custom Recombination Model File')
  parser.add_argument('-t','--tolerance', required=False, type = float, help='Fraction of maximum value used as allowance for inclusion of a path', default=0.01)
  parser.add_argument('-C','--currdir', required=False, help='Current working directory', default='./')
  parser.add_argument('--numproc', required=False, type = int, help='Number of processes for parallelization', default=1)
  parser.add_argument('--subgroup', required=False, help='Number of haplotypes in each iterative scheme subgroup', default=300, type=int)
  parser.add_argument('--niter', required=False, help='Number of iterations of bootstrapping process', default=20, type=int)
  parser.add_argument('--posspecific', required=False, help='Position-specific mutation rates included in observation file? (True/False)', default="False")
  parser.add_argument('--prefix', required=False, help='String prefix to append to output Best_trajectories file, in addition to chromosome number', default="")
  args = parser.parse_args()

  chromfile = args.chromosomefile
  chromID = args.chromosomeID
  metadata = args.metadata
  genfolder = args.genfolder
  currdir = args.currdir
  tolerance = args.tolerance
  effpop = args.effpop
  refpop = args.refpop
  numproc = args.numproc
  recombrate = 0.01*args.recombrate
  filename = genfolder + chromfile

  observedsample = args.observedsample
  subgroup = args.subgroup
  niter = args.niter
  posspecific = args.posspecific
  prefix = args.prefix
  dsfilename = prefix+"_"+chromID+"_SNP_Haplotypes.txt"
  if (args.thetamutationrate is None) and (args.lambdamutationrate is None):
      mutrate = (sum(1.0/i for i in range(1,2*refpop-1)))**(-1)
      scaledmutrate = 0.5*mutrate/(mutrate + 2*refpop)
  elif (args.thetamutationrate is None):
      scaledmutrate = args.lambdamutationrate
  elif (args.lambdamutationrate is None):
      mutrate = args.thetamutationrate
      scaledmutrate = 0.5*mutrate/(mutrate + 2*refpop)

  recombswitch = args.recombswitch
  if recombswitch == 'custom':
      recombfile = args.recombfile
  else:
      recombfile = generate_recomb(prefix, effpop, chromID, recombrate, observedsample)
  iterative_process(prefix, dsfilename, filename, observedsample, refpop, subgroup, chromID, recombfile, scaledmutrate, tolerance, numproc, niter, posspecific)
