# Supplementary material for: Assessing and mitigating privacy risks of sparse, noisy genotypes by local alignment to haplotype databases
Source: Genome Res. 2023 Dec;33(12):2156–73. doi: 10.1101/gr.278322.123 (PMC10760520; doi:10.1101/gr.278322.123)
Supplement: Supplement 1 [file Supplemental_Code.zip › Supplemental_Code/PLIGHT_Truncated.py]

import sys
import os
import subprocess
import numpy as np
import math
import time
import random
from copy import deepcopy
import argparse
from collections import Counter
import multiprocessing as mp
from functools import partial
import gzip
import mmap

#*****************************************************************
#*****************************************************************
def emissionprob(scaledmutrate):
    emissionmat = np.array([[0.0 for j in range(3)] for i in range(3)])
    #emissionmat[observed genotype][combined reference genotype]
    emissionmat[0,0] = (1-scaledmutrate)**2
    emissionmat[2,2] = (1-scaledmutrate)**2
    emissionmat[0,1] = scaledmutrate*(1-scaledmutrate)
    emissionmat[2,1] = scaledmutrate*(1-scaledmutrate)
    emissionmat[0,2] = scaledmutrate**2
    emissionmat[2,0] = scaledmutrate**2
    emissionmat[1,0] = 2*scaledmutrate*(1-scaledmutrate)
    emissionmat[1,1] = scaledmutrate**2 + (1-scaledmutrate)**2
    emissionmat[1,2] = 2*scaledmutrate*(1-scaledmutrate)
    return(emissionmat)
#*****************************************************************
#*****************************************************************
def transprob_unbiased(happop, localrate):
    return((np.exp(-localrate/happop) + ((1-np.exp(-localrate/happop))/happop), ((1-np.exp(-localrate/happop))/happop)))
#*****************************************************************
#*****************************************************************
def row1Dto2D(k, totvals):

    return(int(-0.5+0.5*math.sqrt(1+8*k)))
    #return(max(range(totvals), key=lambda x: x if (x*(x+1)/2 <= k) else None))
#*****************************************************************
#*****************************************************************
def map1Dto2D(k, totvals):
    rowID = row1Dto2D(k,totvals)
    colID = k - rowID*(rowID+1)/2
    return((rowID,colID))
#*****************************************************************
#*****************************************************************
def generate_recomb(prefix, effpop, chromID, recombrate, obssamplefile):
    infile = open(obssamplefile)
    snplist = []
    for line in infile:
        terms = line.strip().split("\t")
        snplist.append(int(terms[1]))
    snplist = sorted(snplist)
    infile.close()
    distlist = [(snplist[snpindex] - snplist[snpindex-1])/(10.0**6) for snpindex in range(1,len(snplist),1)]
    recombfile = prefix+"_"+chromID+"_Linear_distance_recombination.tsv"
    outfile = open(recombfile,'w')
    for dist in distlist:
        outfile.write(str(4*effpop*dist*recombrate)+"\n")
    outfile.close()
    return(recombfile)
#*****************************************************************
#*****************************************************************
def update_func_trunc(pmat, emslice, haps, indexarr, lhaps, delta, tolerance, index_tuple):
    localp = deepcopy(pmat)
    i = int(index_tuple[0])
    j = int(index_tuple[1])

    localp[(indexarr >= int(i*(i+1)/2)) & (indexarr < int((i+1)*(i+2)/2))] += delta

    colargs = np.array([int((k+1)*k/2 + j) for k in range(j,lhaps,1)])
    ar = np.concatenate((indexarr, colargs))

    order = ar.argsort(kind='mergesort')
    sar = ar[order]

    bool_ar = (sar[1:] == sar[:-1])
    flag = np.concatenate((bool_ar,[False]))
    ret = np.empty(ar.shape, dtype=bool)
    ret[order] = flag
    localp[ret[:len(indexarr)]] += delta

    maxval = np.amax(localp)

    newval = math.log(emslice[int(haps[i])+int(haps[j])]) + maxval

    return((newval, indexarr[localp >= maxval+tolerance*maxval] ) )
#*****************************************************************
#*****************************************************************
def read_backtrace(prefix, btfilename, termbtcollapse, lhaps, samplelist, snplist, chromID):
    infile = open(btfilename,'rb')
    mm = mmap.mmap(infile.fileno(), 0, access = mmap.ACCESS_READ)
    gzfile = gzip.GzipFile(mode="r", fileobj=mm)
    trajfile = prefix+"_"+chromID + "_Best_trajectories.tsv"

    seqindex = termbtcollapse.split(";")

    seq2D = [map1Dto2D(int(item),lhaps) for item in seqindex]
    with open(trajfile,'w') as outfile:
        outfile.write(snplist[-1]+"\t"+"\t".join([samplelist[int(item[0])]+"_"+samplelist[int(item[1])] for item in seq2D])+"\n")
        for snpindex in range(len(snplist)-1,0,-1):
          seqindexdict = {}

          outfile.write(snplist[snpindex-1]+"\t")
          gzfile.seek(0)
          for lindex in range(3*(snpindex-1)+1):
              gzfile.readline()
          btflat = gzfile.readline().strip().split(b",")
          btflat = np.array([bitem.decode('utf-8') for bitem in btflat])
          indexnext = gzfile.readline().strip().split(b",")
          indexnext = np.array([bitem.decode('utf-8').split(".")[0] for bitem in indexnext])

          seqlist = []
          for poss in seqindex:
              poss2D = map1Dto2D(int(poss),lhaps)
              posskey = samplelist[int(poss2D[0])]+"_"+samplelist[int(poss2D[1])]

              seq = btflat[indexnext == poss][0]

              seq2D = [map1Dto2D(int(item.split(".")[0]),lhaps) for item in seq.split(";")]
              seqkey = ";".join([samplelist[int(item[0])]+"_"+samplelist[int(item[1])] for item in seq2D])
              seqindexdict[posskey] = seqkey

              seqlist += seq.split(";")
              seqindex = list(set(seqlist))
          for seqpair in seqindexdict.items():
              outfile.write(":".join(seqpair)+"\t")
          outfile.write("\n")
    infile.close()
    return trajfile
def run_hmm_truncated(prefix, dsfilename, filename, observedsample, chromID, refpop, recombfile, scaledmutrate, tolerance, numproc, truncation, posspecific):
    indep_p = 0
    geno_p = 0
    emissionmat = emissionprob(scaledmutrate)
    lowerlimit = sys.float_info.min

    prefilterds = ".".join(dsfilename.split(".")[:-1])+".prefiltered.txt"
    bcfcommand = "bcftools view -Ov -R "+observedsample+" "+filename+" | awk '$1 ~ /CHROM/ || $1 !~ /##/' > "+prefilterds
    subprocess.call(bcfcommand,shell=True)
    obsmatchdict = {}
    if posspecific=="True":
        mutratedict = {}
    obsfile = open(observedsample,'r')
    for line in obsfile:
        terms = line.strip().split("\t")
        finmatch = "_".join([terms[0],terms[1],terms[3]])
        obsmatchdict[finmatch] = terms[4]
        if posspecific=="True":
            mutratedict[finmatch] = (terms[5],terms[6])
    obsfile.close()
    ####Remove Multi-Allelic SNPs and deletions/insertions
    obsgtypelist = []
    if posspecific=="True":
        mutratelist = []
    snplist = []
    infile = open(prefilterds)
    outfile = open(dsfilename,'w')
    count=0
    nsnps = 0
    for line in infile:
        terms = line.strip().split("\t")
        finmatch = "_".join([terms[0],terms[1],terms[4]])
        if count == 0:
            outfile.write(line)
            terms = line.strip().split("\t")
            samplelistprime = terms[9:]
        elif (len(terms[4].split(","))==1) and ("VT=SNP" in terms[7]) and (finmatch in obsmatchdict.keys()):
            outfile.write(line)
            snplist.append("chr"+finmatch)
            nsnps += 1
            obsgtypelist.append(obsmatchdict[finmatch])
            if posspecific=="True":
                mutratelist.append(mutratedict[finmatch])
        count += 1
    infile.close()
    outfile.close()
    if posspecific=="False":
        mutratelist = None

    genposs = ["0","1"]
    #EXTRACT the haplotypes of all the individuals from 1kGenomes
    btfilename = chromID+"_trunc_BackTrace_Sequences.txt.gz"
    btfile = gzip.open(btfilename,'wb')
    infile = open(dsfilename,'r')
    inrecomb = open(recombfile, 'r')
    mm = mmap.mmap(infile.fileno(), 0, access = mmap.ACCESS_READ)
    mm.seek(0)


    for si in range(-1,nsnps,1):
        flag = 0
        terms = mm.readline().strip().split(b"\t")
        terms = [bitem.decode('utf-8') for bitem in terms]
        if(terms[0][:6]=="#CHROM"):

            samplelistprime = terms[9:]
            ###Clean-up for specific pathology in Sample IDs for 1kGenomes vcf files
            sampletemp = []
            for item in samplelistprime:
                if len(item)==14:
                    sampletemp.append(item[:7])
                    sampletemp.append(item[7:])
                else:
                    sampletemp.append(item)


            samplelistprime = sampletemp[:refpop]
            samplelist = [samplelistprime[int(i/2)]+"_A" if i%2 ==0 else samplelistprime[int((i-1)/2)]+"_B" for i in range(2*len(samplelistprime))]
        elif terms[0][0]!="#":

            if (si>0):
                localrate = float(inrecomb.readline())
                transmat = transprob_unbiased(2*refpop,localrate)

                transmat = [math.log(lowerlimit) if item == 0 else math.log(item) for item in transmat]
                ton = transmat[0]
                toff = transmat[1]


            obsgtype = obsgtypelist[si]

            obsgtype = obsgtypelist[si]
            if mutratelist == None:
                emslice = [lowerlimit if item==0 else item for item in emissionmat[int(obsgtype)]]
                em0 = emslice[0]
                em1 = emslice[1]
                em2 = emslice[2]
            else:
                mutrate = mutratelist[si]
                mutation_tuples = [(int(item.split(":")[0]),float(item.split(":")[1])) for item in mutrate]
                sumprob = sum([tup[1] for tup in mutation_tuples])
                mutation_tuples.append((int(obsgtype), 1-sumprob))
                mutation_tuples.sort(key=lambda x: x[0])
                emslice = [item[1] for item in mutation_tuples]
                emslice = [lowerlimit if item==0 else item for item in emslice]
                em0 = emslice[0]
                em1 = emslice[1]
                em2 = emslice[2]
            freqs = terms[7].split(";")

            allelefreqprime = [freq.split("=")[1] for freq in freqs if (freq[:3]=="AF=")][0]
            if len(allelefreqprime.split(","))>1:
                allelefreq = float(allelefreqprime.split(",")[0])
            else:
                allelefreq = float(allelefreqprime)
            p1 = allelefreq
            p0 = 1.0-p1
            haps = terms[9:refpop+9]
            haps = [indhap+"|"+indhap if len(indhap.split("|")) == 1 else indhap for indhap in haps]
            haps = [f"{indhap.split(':')[0].split('/')[0]}|{indhap.split(':')[0].split('/')[1]}" if "/" in indhap.split(':')[0] else indhap.split(':')[0] for indhap in haps]
            gens = [int(indhap.split("|")[0]) + int(indhap.split("|")[1]) for indhap in haps if "." not in indhap.split("|")]
            gen_counter = Counter(gens)
            gen_freq = [gen_counter[0]/float(len(gens)),gen_counter[1]/float(len(gens)),gen_counter[2]/float(len(gens))]

            geno_p += np.log(gen_freq[int(obsgtype)])
            haps = [item for indhap in haps for item in indhap.split("|")]
            if int(obsgtype) == 2:
                SNP_prob = np.log(p1*p1)
            elif int(obsgtype) == 1:
                SNP_prob = np.log(2*p1*p0)
            elif int(obsgtype) == 0:
                SNP_prob = np.log(p0*p0)
            indep_p += SNP_prob

            lhaps = len(haps)

            nstates = 0.5*lhaps*(lhaps+1)
            emindex = np.array(range(3))[emslice != np.min(emslice)]

            if si == 0:
                num0 = np.sum(haps == "0")
                num1 = lhaps - num0
                if(num1 <= num0):
                    selecttwo = [2,1]
                    remain = 0
                else:
                    selecttwo = [0,1]
                    remain = 2

                pvec = np.array([math.log(emslice[selecttwo[0]]),math.log(emslice[selecttwo[1]]),math.log(emslice[remain])],dtype=np.float64) - 2*math.log(lhaps)
                haps_init = deepcopy(haps)
                emslice_init = deepcopy(emslice)

            else:
                pmat = prevpvec + 2*toff
                if si <= int(0.5*nsnps):
                    startfactor = 1
                    slope = nstates*(truncation - startfactor)/(int(0.5*nsnps) - 1)
                    trunc = int(si*slope + nstates*startfactor - slope)
                else:
                    trunc = int(truncation*nstates)


                pvec = np.array([-sys.float_info.max+i*(0.1*sys.float_info.max/trunc) for i in range(trunc)], dtype = np.float64)
                btvec = [np.array([], dtype = np.uint32) for i in range(trunc)]
                indexnext = [0 for i in range(trunc)]
                seqvec = np.arange(trunc)

                if si == 1:

                    for i in range(lhaps):
                        rowargs2D = np.array([[i,colID] for colID in range(i+1)])

                        rowslice = np.array([math.log(emslice_init[ int(haps_init[poss2D[0]]) + int(haps_init[poss2D[1]]) ] ) + ton+toff for poss2D in rowargs2D]) - 2*math.log(lhaps)

                        for j in range(0,i+1,1):
                            colargs2D = np.array([[rowID,j] for rowID in range(j,lhaps,1)])

                            colslice = np.array([math.log(emslice_init[ int(haps_init[poss2D[0]]) + int(haps_init[poss2D[1]]) ] ) + ton+toff for poss2D in colargs2D]) - 2*math.log(lhaps)

                            rowtemp = deepcopy(rowslice)

                            rowtemp[j] += ton-toff

                            tot = np.concatenate((rowtemp,colslice))


                            if (np.amax(tot) > np.amax(pmat)):
                                maxval = np.amax(tot)

                                maxargs = np.argwhere(tot >= maxval+tolerance*maxval)
                                maxargs = np.array([item[0] for item in maxargs])

                                args2D = np.concatenate((rowargs2D,colargs2D))[maxargs]

                                argsflat = np.array([int(item[0]*(item[0]+1)/2 + item[1]) for item in args2D])

                                newval = math.log(emslice[int(haps[i])+int(haps[j])]) + maxval


                            else:
                                index = np.argmax(pmat)
                                if index == 0:
                                    maxgtype = selecttwo[0]
                                elif index == 1:
                                    maxgtype = selecttwo[1]
                                else:
                                    maxgtype = remain
                                newval = math.log(emslice[int(haps[i])+int(haps[j])]) + np.amax(pmat)

                                argsflat = np.array([int(i*(i+1)/2+j) for i in range(lhaps) for j in range(i+1) if(int(haps_init[i])+int(haps_init[j])==maxgtype)],dtype = np.uint32)

                            pmin = np.amin(pvec)
                            if(newval <= pmin):
                                continue
                            elif(newval > pmin):
                                mindex = np.argmax(pvec == np.amin(pvec))
                                pvec[mindex] = newval

                                btvec[mindex] = argsflat

                                indexnext[mindex] = int(i*(i+1)/2+j)

                            elif (all(pvec == np.amax(pvec))) and (newval == np.amax(pvec)):

                                pvec = np.resize(pvec,len(pvec)+1)
                                pvec[-1] = newval
                                seqvec = np.arange(len(pvec))
                                btvec.append(argsflat)

                                indexnext.append(int(i*(i+1)/2+j))

                    btflat = [";".join(np.ndarray.flatten(item).astype(str)) for item in btvec]


                    str1 = "SNP_"+str(si)+"\n"
                    btfile.write(str1.encode('utf-8'))
                    str1 = ",".join(btflat) + "\n"
                    btfile.write(str1.encode('utf-8'))
                    str1 = ",".join(map(str,indexnext)) + "\n"
                    btfile.write(str1.encode('utf-8'))

                    indexarr = np.array(indexnext, dtype = np.uint32)
                else:

                    subgroup = int(truncation*nstates)
                    for igroup in range((int(0.5*lhaps*(lhaps+1))+subgroup-1) // subgroup):
                        if((igroup+1)*subgroup <= int(0.5*lhaps*(lhaps+1))):
                            lim = range(igroup*subgroup,(igroup+1)*subgroup)
                        else:
                            lim = range(igroup*subgroup,int(0.5*lhaps*(lhaps+1)))
                        indexlist = [map1Dto2D(item, lhaps) for item in lim]

                        delta = ton-toff
                        pool = mp.Pool(processes=numproc)

                        fix_update=partial(update_func_trunc, pmat, emslice, haps, indexarr, lhaps, delta, tolerance)

                        returnlist = pool.map(fix_update, indexlist)
                        pool.close()
                        pool.join()

                        totpvec = np.array([item[0] for item in returnlist],dtype = np.float32)
                        totbt = [item[1] for item in returnlist]
                        if igroup==0:
                            pvec = totpvec
                            btvec = totbt
                            indexnext = np.array(range(subgroup), dtype = np.uint32)
                        else:
                            merged_ar = -np.concatenate((pvec,totpvec))
                            merged_index = np.concatenate((indexnext, np.array(range(igroup*subgroup,(igroup+1)*subgroup), dtype = np.uint32)))
                            merged_bt = btvec + totbt
                            order = merged_ar.argsort(kind='mergesort')
                            sorted_ar = merged_ar[order]
                            sorted_index = merged_index[order]
                            final_ind = trunc-1


                            while (final_ind < pvec.size + totpvec.size -1 ) and (sorted_ar[final_ind+1] == sorted_ar[final_ind]):
                                final_ind += 1
                            pvec = -sorted_ar[:final_ind+1]
                            finorder = order[:final_ind+1]
                            indexnext = sorted_index[:final_ind+1]

                            btvec = [merged_bt[id] for id in np.nditer(finorder)]


                    btflat = [";".join(np.ndarray.flatten(item).astype(str)) for item in btvec]

                    str1 = "SNP_"+str(si)+"\n"
                    btfile.write(str1.encode('utf-8'))
                    str1 = ",".join(btflat) + "\n"
                    btfile.write(str1.encode('utf-8'))
                    str1 = ",".join(map(str,indexnext)) + "\n"
                    btfile.write(str1.encode('utf-8'))
                    indexarr = indexnext

            prevpvec = pvec

    #Termination step

    termp = np.amax(pvec)

    termbt = indexarr[pvec >= termp+tolerance*termp]


    termbtcollapse = ";".join(np.ndarray.flatten(termbt).astype(str))

    infile.close()
    inrecomb.close()
    btfile.close()

    sum_p = termp + np.log(np.sum(np.exp(-termp + pmat)))
    outfile = open(prefix+"_"+str(chromID)+"_Probability_value.txt",'w')
    outfile.write("Log-Probability value of best-fit trajectories = "+str(termp)+"\n")
    outfile.write("log(Joint Probability of SNPs) = "+str(sum_p)+"\n")
    outfile.write(f"log(Product of Independent HWE Probabilities of SNP Genotypes) = {indep_p}\n")
    outfile.write(f"log(Product of Independent Database-specific Genotype Probabilities of SNP Genotypes) = {geno_p}")
    outfile.close()
    return btfilename, termbtcollapse, lhaps, samplelist, snplist, chromID

if __name__=="__main__":
  parser = argparse.ArgumentParser(description='Identify closest related reference haplotypes')
  parser.add_argument('-c','--chromosomefile', required=True, help='Chromosome file name')
  parser.add_argument('-O','--observedsample', required=False, help='Observed Sample Genotype File')
  parser.add_argument('-I','--chromosomeID', required=False, help='Chromosome ID')
  parser.add_argument('-m','--metadata', required=False, help='Metadata file with ancestry information', default='integrated_call_samples_v3.20130502.ALL.panel')
  parser.add_argument('-F','--genfolder', required=False, help='Genotype folder', default='Genotypes/')
  parser.add_argument('-M','--thetamutationrate', required=False, type = float, help='Theta (Coalescent) Mutation rate')
  parser.add_argument('-L','--lambdamutationrate', required=False, type = float, help='Lambda (direct error) Mutation rate')
  parser.add_argument('-e','--effpop', required=False, type = int, help='Effective population', default=11418)
  parser.add_argument('-r','--refpop', required=False, type = int, help='Reference population', default=2504)
  parser.add_argument('-b','--recombrate', required=False, type = float, help='Recombination rate in cM/Mb (if /distance/ option is chosen)', default=0.4)
  parser.add_argument('-s','--recombswitch', required=False, choices = ['distance', 'custom'], help='Recombination Model Switch (distance = simple linear increase of recombination rate with distance, custom  = alternative model)', default='distance')
  parser.add_argument('-f','--recombfile', required=False, help='Custom Recombination Model File')
  parser.add_argument('-t','--tolerance', required=False, type = float, help='Fraction of maximum value used as allowance for inclusion of a path', default=0.01)
  parser.add_argument('-C','--currdir', required=False, help='Current working directory', default='./')
  parser.add_argument('--truncation', required=False, type = float, help='Fraction of trajectories carried forward from each step', default=0)
  parser.add_argument('--numproc', required=False, type = int, help='Number of processes for parallelization', default=1)
  parser.add_argument('--posspecific', required=False, help='Position-specific mutation rates included in observation file? (True/False)', default="False")
  parser.add_argument('--prefix', required=False, help='String prefix to append to output Best_trajectories file, in addition to chromosome number', default="")
  args = parser.parse_args()

  chromfile = args.chromosomefile
  chromID = args.chromosomeID
  metadata = args.metadata
  genfolder = args.genfolder
  currdir = args.currdir
  tolerance = args.tolerance
  effpop = args.effpop
  refpop = args.refpop
  numproc = args.numproc
  truncation = args.truncation
  recombrate = 0.01*args.recombrate
  filename = currdir + genfolder + chromfile
  observedsample = args.observedsample
  posspecific = args.posspecific
  prefix = args.prefix
  dsfilename = prefix+"_"+chromID+"_SNP_Haplotypes.txt"
  if (args.thetamutationrate is None) and (args.lambdamutationrate is None):
      mutrate = (sum(1.0/i for i in range(1,2*refpop-1)))**(-1)
      scaledmutrate = 0.5*mutrate/(mutrate + 2*refpop)
  elif (args.thetamutationrate is None):
      scaledmutrate = args.lambdamutationrate
  elif (args.lambdamutationrate is None):
      mutrate = args.thetamutationrate
      scaledmutrate = 0.5*mutrate/(mutrate + 2*refpop)

  recombswitch = args.recombswitch
  if recombswitch == 'custom':
      recombfile = args.recombfile
  else:
      recombfile = generate_recomb(prefix, effpop, chromID, recombrate, observedsample)
  btfilename, termbtcollapse, lhaps, samplelist, snplist, chromID = run_hmm_truncated(prefix, dsfilename, filename, observedsample, chromID, refpop, recombfile, scaledmutrate, tolerance, numproc, truncation, posspecific)
  trajfile = read_backtrace(prefix, btfilename, termbtcollapse, lhaps, samplelist, snplist, chromID)
